# Supplementary material for: Done deal—cohabiting dominant and subordinate dogs differently rely on familiar demonstrators in a detour task
Source: BMC Biol. 2025 May 9;23:125. doi: 10.1186/s12915-025-02232-9 (PMC12065187; doi:10.1186/s12915-025-02232-9)
Supplement: Supplementary file 1 — Supplementary Material 1. [file 12915_2025_2232_MOESM1_ESM.xlsx]

## Sheet: RData
Household	Dog	Demo	Trial	Rank	RankScore	Age	Sex	Repro	latency	suc	ScoreForm	ScoreAgo	ScoreLeader	RankForm	RankAgo	RankLeader
117KSQ	Sz	C	1	D	0.125	5.56	F	N	25.48	1	1	-0.25	0.333333	D	S	D
117KSQ	Sz	C	2	D	0.125	5.56	F	N	4.4	1	1	-0.25	0.333333	D	S	D
117KSQ	Sz	C	3	D	0.125	5.56	F	N	4.24	1	1	-0.25	0.333333	D	S	D
117KSQ	An	C	1	S	-0.125	5.22775	F	N	60.32	0	-1	0	0	S	D	S
117KSQ	An	C	2	S	-0.125	5.22775	F	N	60.16	0	-1	0	0	S	D	S
117KSQ	An	C	3	S	-0.125	5.22775	F	N	61.24	0	-1	0	0	S	D	S
1XCB3	Ba	C	1	D	0.857142	6.09	F	N	48.6	1	1	0.75	1	D	D	F
1XCB3	Ba	C	2	D	0.857142	6.09	F	N	53.24	1	1	0.75	1	D	D	F
1XCB3	Ba	C	3	D	0.857142	6.09	F	N	67.12	0	1	0.75	1	D	D	F
1XCB3	Ra	C	1	S	0	6.62	F	N	62.04	1	-1	-0.5	1	S	S	F
1XCB3	Ra	C	2	S	0	6.62	F	N	14.24	1	-1	-0.5	1	S	S	F
1XCB3	Ra	C	3	S	0	6.62	F	N	5.88	1	-1	-0.5	1	S	S	F
2ARUS8	Re	O	1	D	0.25	2.29	M	N	60.48	0	-1	0.75	0	S	D	F
2ARUS8	Re	O	2	D	0.25	2.29	M	N	61.44	0	-1	0.75	0	S	D	F
2ARUS8	Re	O	3	D	0.25	2.29	M	N	45.84	1	-1	0.75	0	S	D	F
2ARUS8	Mu	D	1	S	-0.25	3.11	F	N	61.28	0	1	-0.75	0	D	S	F
2ARUS8	Mu	D	2	S	-0.25	3.11	F	N	62.92	0	1	-0.75	0	D	S	F
2ARUS8	Mu	D	3	S	-0.25	3.11	F	N	61.88	0	1	-0.75	0	D	S	F
2FB79D	Ku	O	1	D	-0.285714	3.55	M	N	61.32	0	0	-0.75	0.333333	F	D	D
2FB79D	Ku	O	2	D	-0.285714	3.55	M	N	4.72	1	0	-0.75	0.333333	F	D	D
2FB79D	Ku	O	3	D	-0.285714	3.55	M	N	4.68	1	0	-0.75	0.333333	F	D	D
2FB79D	Zs	D	1	S	-0.714286	2.33265	F	I	61.4	0	0	-1	-0.333333	F	S	S
2FB79D	Zs	D	2	S	-0.714286	2.33265	F	I	62.44	0	0	-1	-0.333333	F	S	S
2FB79D	Zs	D	3	S	-0.714286	2.33265	F	I	59.96	0	0	-1	-0.333333	F	S	S
2IUZFM	Te	D	1	D	0.666	5.96	M	N	16.52	1	1	1	0.333333	D	D	F
2IUZFM	Te	D	2	D	0.666	5.96	M	N	6.08	1	1	1	0.333333	D	D	F
2IUZFM	Te	D	3	D	0.666	5.96	M	N	6.76	1	1	1	0.333333	D	D	F
2IUZFM	Li	O	1	S	-0.2	2.1	F	N	61.32	0	-1	-1	0.333333	S	S	F
2IUZFM	Li	O	2	S	-0.2	2.1	F	N	33.88	1	-1	-1	0.333333	S	S	F
2IUZFM	Li	O	3	S	-0.2	2.1	F	N	24.8	1	-1	-1	0.333333	S	S	F
35F68S	Ch	C	1	D	0.8	4.61	M	I	7.2	1
35F68S	Ch	C	2	D	0.8	4.61	M	I	6.8	1
35F68S	Ch	C	3	D	0.8	4.61	M	I	3.24	1
35F68S	Sa	C	1	S	-0.8	3.18412	M	I	21.24	1	0	-0.5	-1	F	S	S
35F68S	Sa	C	2	S	-0.8	3.18412	M	I	7.48	1	0	-0.5	-1	F	S	S
35F68S	Sa	C	3	S	-0.8	3.18412	M	I	5.72	1	0	-0.5	-1	F	S	S
4GONPA	Te	C	1	D	0.5	4.02	F	N	57.8	0	1	0	0.333333	D	D	D
4GONPA	Te	C	2	D	0.5	4.02	F	N	60.16	0	1	0	0.333333	D	D	D
4GONPA	Te	C	3	D	0.5	4.02	F	N	57.96	0	1	0	0.333333	D	D	D
4GONPA	Le	C	1	S	-1	11.091	F	N	63.64	0	-1	-1	-1	S	S	S
4GONPA	Le	C	2	S	-1	11.091	F	N	61.56	0	-1	-1	-1	S	S	S
4GONPA	Le	C	3	S	-1	11.091	F	N	61.16	0	-1	-1	-1	S	S	S
5F97X2	Je	O	1	D	0.285714	8.05	F	I	63.8	0	1	0.333333	0	F	D	S
5F97X2	Je	O	2	D	0.285714	8.05	F	I	63.32	0	1	0.333333	0	F	D	S
5F97X2	Je	O	3	D	0.285714	8.05	F	I	52.84	0	1	0.333333	0	F	D	S
5F97X2	Cs	C	1	S	0	11.21	M	N	61.96	0	1	-0.666667	0.333333	F	S	D
5F97X2	Cs	C	2	S	0	11.21	M	N	64.12	0	1	-0.666667	0.333333	F	S	D
5F97X2	Cs	C	3	S	0	11.21	M	N	63.04	0	1	-0.666667	0.333333	F	S	D
60HATU	Me	O	1	D	0	4.76	F	N	62.48	0	1	-0.5	0.333333	D	S	D
60HATU	Me	O	2	D	0	4.76	F	N	33.56	1	1	-0.5	0.333333	D	S	D
60HATU	Me	O	3	D	0	4.76	F	N	9.96	1	1	-0.5	0.333333	D	S	D
60HATU	Br	D	1	S	-0.25	1.94343	M	I	55.12	0	-1	0	-0.333333	S	D	S
60HATU	Br	D	2	S	-0.25	1.94343	M	I	61.92	0	-1	0	-0.333333	S	D	S
60HATU	Br	D	3	S	-0.25	1.94343	M	I	63.56	0	-1	0	-0.333333	S	D	S
6LXTDV	No	C	1	D	1	1.8531	M	N	59.56	0	0	1	1	F	D	D
6LXTDV	No	C	2	D	1	1.8531	M	N	57.8	0	0	1	1	F	D	D
6LXTDV	No	C	3	D	1	1.8531	M	N	60.64	0	0	1	1	F	D	D
7F86DD	Bo	D	1	D	0.428571	1.15342	F	N	21.24	1	1	0	0.666667	D	F	D
7F86DD	Bo	D	2	D	0.428571	1.15342	F	N	23.92	1	1	0	0.666667	D	F	D
7F86DD	Bo	D	3	D	0.428571	1.15342	F	N	19.64	1	1	0	0.666667	D	F	D
7F86DD	Co	O	1	S	-0.5	9.29	F	N	6.64	1
7F86DD	Co	O	2	S	-0.5	9.29	F	N	3.92	1
7F86DD	Co	O	3	S	-0.5	9.29	F	N	9.6	1
8VJFVI	Ma	O	1	S	-0.25	1.25753	F	I	61.84	0	-1	-0.25	0	S	S	F
8VJFVI	Ma	O	2	S	-0.25	1.25753	F	I	61.2	0	-1	-0.25	0	S	S	F
8VJFVI	Ma	O	3	S	-0.25	1.25753	F	I	64.48	0	-1	-0.25	0	S	S	F
9K7Q17	Za	D	1	D	0.125	2.74606	F	N	61.58	0	-1	-0.25	1	S	S	D
9K7Q17	Za	D	2	D	0.125	2.74606	F	N	10.22	1	-1	-0.25	1	S	S	D
9K7Q17	Za	D	3	D	0.125	2.74606	F	N	18.14	1	-1	-0.25	1	S	S	D
9K7Q17	Ak	O	1	S	-0.125	1.32	M	I	19.84	1	1	0.25	-1	D	D	S
9K7Q17	Ak	O	2	S	-0.125	1.32	M	I	18.08	1	1	0.25	-1	D	D	S
9K7Q17	Ak	O	3	S	-0.125	1.32	M	I	9.84	1	1	0.25	-1	D	D	S
AW1WPJ	Bo	D	1	D	0.625	12.4721	F	N	61.529	0	1	1	0	D	D	S
AW1WPJ	Bo	D	2	D	0.625	12.4721	F	N	60.327	0	1	1	0	D	D	S
AW1WPJ	Bo	D	3	D	0.625	12.4721	F	N	67.4	0	1	1	0	D	D	S
AW1WPJ	Mi	O	1	S	0.33	10.9	F	N	21	1	0	0	0.5	S	S	D
AW1WPJ	Mi	O	2	S	0.33	10.9	F	N	63.12	0	0	0	0.5	S	S	D
AW1WPJ	Mi	O	3	S	0.33	10.9	F	N	60.32	0	0	0	0.5	S	S	D
BPRNRN	Wo	O	1	S	-0.25	13.4305	M	I	57.157	0	1	-0.5	-0.333333	D	S	S
BPRNRN	Wo	O	2	S	-0.25	13.4305	M	I	59.793	0	1	-0.5	-0.333333	D	S	S
BPRNRN	Wo	O	3	S	-0.25	13.4305	M	I	59.259	0	1	-0.5	-0.333333	D	S	S
CM45KB	Vo	D	1	D	0.5	4.35	M	I	61.68	0	1	0	0.333333	D	S	D
CM45KB	Vo	D	2	D	0.5	4.35	M	I	62	0	1	0	0.333333	D	S	D
CM45KB	Vo	D	3	D	0.5	4.35	M	I	58.72	0	1	0	0.333333	D	S	D
CM45KB	El	O	1	S	0.333	6.32	F	N	60.594	0	0	1	-0.333333	S	D	S
CM45KB	El	O	2	S	0.333	6.32	F	N	36.47	1	0	1	-0.333333	S	D	S
CM45KB	El	O	3	S	0.333	6.32	F	N	42.71	1	0	1	-0.333333	S	D	S
D18MPR	Bog	O	1	D	0.33	10.98	F	N	56.557	0	-1	0.666667	0.5	S	D	D
D18MPR	Bog	O	2	D	0.33	10.98	F	N	51.519	1	-1	0.666667	0.5	S	D	D
D18MPR	Bog	O	3	D	0.33	10.98	F	N	16.951	1	-1	0.666667	0.5	S	D	D
D18MPR	Bor	D	1	S	0	6.69	M	N	60.8	0	1	-0.333333	0	D	S	S
D18MPR	Bor	D	2	S	0	6.69	M	N	46.76	1	1	-0.333333	0	D	S	S
D18MPR	Bor	D	3	S	0	6.69	M	N	18.4	1	1	-0.333333	0	D	S	S
E71CYW	Ta	O	1	D	0.5	2.68	M	I	67.301	0	-1	0.5	1	S	D	D
E71CYW	Ta	O	2	D	0.5	2.68	M	I	7.808	1	-1	0.5	1	S	D	D
E71CYW	Ta	O	3	D	0.5	2.68	M	I	7.04	1	-1	0.5	1	S	D	D
E71CYW	Eb	D	1	S	-0.75	12.45	F	I	51.518	1	1	-1	-1	D	S	S
E71CYW	Eb	D	2	S	-0.75	12.45	F	I	25.926	1	1	-1	-1	D	S	S
E71CYW	Eb	D	3	S	-0.75	12.45	F	I	49.282	1	1	-1	-1	D	S	S
EDUNDS	En	C	1	D	0.75	7.05818	F	N	63.76	0	1	0	0.666667	D	F	D
EDUNDS	En	C	2	D	0.75	7.05818	F	N	49.12	1	1	0	0.666667	D	F	D
EDUNDS	En	C	3	D	0.75	7.05818	F	N	13.76	1	1	0	0.666667	D	F	D
EDUNDS	Na	C	1	S	-0.6	3.92	F	I	20.36	1	-1	0	-0.666667	S	F	S
EDUNDS	Na	C	2	S	-0.6	3.92	F	I	21.16	1	-1	0	-0.666667	S	F	S
EDUNDS	Na	C	3	S	-0.6	3.92	F	I	29.44	1	-1	0	-0.666667	S	F	S
F7S38D	Po	O	1	D	0.8	5.86	F	N	53.52	1	1	0.5	1	D	D	D
F7S38D	Po	O	2	D	0.8	5.86	F	N	14.6	1	1	0.5	1	D	D	D
F7S38D	Po	O	3	D	0.8	5.86	F	N	7.64	1	1	0.5	1	D	D	D
F7S38D	Gi	D	1	S	-0.5	1.83942	F	N	58.792	0	-1	0	-1	S	S	S
F7S38D	Gi	D	2	S	-0.5	1.83942	F	N	61.428	0	-1	0	-1	S	S	S
F7S38D	Gi	D	3	S	-0.5	1.83942	F	N	58.826	0	-1	0	-1	S	S	S
FWVUDJ	Ku	C	1	D	0.125	10.61	F	N	63.08	0	1	0.5	-0.666667	D	D	S
FWVUDJ	Ku	C	2	D	0.125	10.61	F	N	62.68	0	1	0.5	-0.666667	D	D	S
FWVUDJ	Ku	C	3	D	0.125	10.61	F	N	57.12	1	1	0.5	-0.666667	D	D	S
FWVUDJ	La	C	1	S	-0.285714	5.9	F	N	61.6	0	-1	-0.5	0.5	S	S	D
FWVUDJ	La	C	2	S	-0.285714	5.9	F	N	62.6	0	-1	-0.5	0.5	S	S	D
FWVUDJ	La	C	3	S	-0.285714	5.9	F	N	62.44	0	-1	-0.5	0.5	S	S	D
GBWMKD	Wi	D	1	D	0.833	6.73	M	I	60.56	0	1	0.666667	1	D	D	D
GBWMKD	Wi	D	2	D	0.833	6.73	M	I	52.2	1	1	0.666667	1	D	D	D
GBWMKD	Wi	D	3	D	0.833	6.73	M	I	60.24	0	1	0.666667	1	D	D	D
GBWMKD	So	O	1	S	-1	2.78	M	I	51.48	1	-1	-1	-1	S	S	S
GBWMKD	So	O	2	S	-1	2.78	M	I	63.2	0	-1	-1	-1	S	S	S
GBWMKD	So	O	3	S	-1	2.78	M	I	25.48	1	-1	-1	-1	S	S	S
GKX6V4	Sz	O	1	D	0.666667	7.01437	F	N	60.72	0	1	1	0.333333	D	D	F
GKX6V4	Sz	O	2	D	0.666667	7.01437	F	N	23.4	1	1	1	0.333333	D	D	F
GKX6V4	Sz	O	3	D	0.666667	7.01437	F	N	28.88	1	1	1	0.333333	D	D	F
GKX6V4	Ci	D	1	S	-0.333333	12.5126	F	N	58.433	0	-1	-1	0.333333	S	S	F
GKX6V4	Ci	D	2	S	-0.333333	12.5126	F	N	20.1	1	-1	-1	0.333333	S	S	F
GKX6V4	Ci	D	3	S	-0.333333	12.5126	F	N	6.2	1	-1	-1	0.333333	S	S	F
GLBU8B	Ma	O	1	D	0.5	2.37865	M	N	60.24	0	1	0.333333	0.5	D	S	D
GLBU8B	Ma	O	2	D	0.5	2.37865	M	N	60.28	0	1	0.333333	0.5	D	S	D
GLBU8B	Ma	O	3	D	0.5	2.37865	M	N	59.52	0	1	0.333333	0.5	D	S	D
GLBU8B	Sz	D	1	S	0	2.46077	M	N	65.48	0	-1	0.5	-0.333333	S	D	S
GLBU8B	Sz	D	2	S	0	2.46077	M	N	61.76	1	-1	0.5	-0.333333	S	D	S
GLBU8B	Sz	D	3	S	0	2.46077	M	N	63.52	1	-1	0.5	-0.333333	S	D	S
H44UUL	Ar	C	1	D	0.167	3.16	F	N	3.971	1
H44UUL	Ar	C	2	D	0.167	3.16	F	N	2.736	1
H44UUL	Ar	C	3	D	0.167	3.16	F	N	2.903	1
H44UUL	Mi	C	1	S	-0.25	7.06	F	N	60.927	0	-1	0	0	S	F	F
H44UUL	Mi	C	2	S	-0.25	7.06	F	N	46.947	1	-1	0	0	S	F	F
H44UUL	Mi	C	3	S	-0.25	7.06	F	N	30.03	1	-1	0	0	S	F	F
INS9SZ	Le	C	1	D	0.666	10.92	M	N	61.92	0	1	0	0	D	F	F
INS9SZ	Le	C	2	D	0.666	10.92	M	N	61.64	0	1	0	0	D	F	F
INS9SZ	Le	C	3	D	0.666	10.92	M	N	60.6	0	1	0	0	D	F	F
INS9SZ	Nu	C	1	S	-1	5.31	F	N	42.84	1	-1	0	0	S	F	F
INS9SZ	Nu	C	2	S	-1	5.31	F	N	21.2	1	-1	0	0	S	F	F
INS9SZ	Nu	C	3	S	-1	5.31	F	N	9	1	-1	0	0	S	F	F
JU8ILG	Pr	C	1	D	0	5.33455	M	N	29.84	1	1	0.25	-0.666667	D	D	S
JU8ILG	Pr	C	2	D	0	5.33455	M	N	9.12	1	1	0.25	-0.666667	D	D	S
JU8ILG	Pr	C	3	D	0	5.33455	M	N	6.68	1	1	0.25	-0.666667	D	D	S
JU8ILG	Em	C	1	S	-0.125	2.63	F	N	60.08	0	-1	-0.25	0.333333	S	S	D
JU8ILG	Em	C	2	S	-0.125	2.63	F	N	61.32	0	-1	-0.25	0.333333	S	S	D
JU8ILG	Em	C	3	S	-0.125	2.63	F	N	65.2	0	-1	-0.25	0.333333	S	S	D
K87F86	Mu	C	1	D	0.125	5.47	M	N	15.4	1	1	-0.25	0.333333	D	S	D
K87F86	Mu	C	2	D	0.125	5.47	M	N	9.68	1	1	-0.25	0.333333	D	S	D
K87F86	Mu	C	3	D	0.125	5.47	M	N	4.52	1	1	-0.25	0.333333	D	S	D
K87F86	Jo	C	1	S	-0.125	2.29	M	N	49.717	1	-1	0.25	-0.333333	S	D	S
K87F86	Jo	C	2	S	-0.125	2.29	M	N	64.931	1	-1	0.25	-0.333333	S	D	S
K87F86	Jo	C	3	S	-0.125	2.29	M	N	6.906	1	-1	0.25	-0.333333	S	D	S
KNDDT4	Fr	O	1	D	0.714285	5.98	F	N	61.56	0	1	0.333333	1	D	D	D
KNDDT4	Fr	O	2	D	0.714285	5.98	F	N	46.64	1	1	0.333333	1	D	D	D
KNDDT4	Fr	O	3	D	0.714285	5.98	F	N	9	1	1	0.333333	1	D	D	D
KNDDT4	Ki	D	1	S	-0.666	8.59	F	N	60.88	0	-1	-1	-0.333333	S	S	S
KNDDT4	Ki	D	2	S	-0.666	8.59	F	N	61.68	0	-1	-1	-0.333333	S	S	S
KNDDT4	Ki	D	3	S	-0.666	8.59	F	N	63.24	0	-1	-1	-0.333333	S	S	S
LMLDLP	Ja	O	1	S	-0.75	5.60566	F	N	59.6	0	0	-1	-0.5	F	S	S
LMLDLP	Ja	O	2	S	-0.75	5.60566	F	N	60.76	0	0	-1	-0.5	F	S	S
LMLDLP	Ja	O	3	S	-0.75	5.60566	F	N	9.96	1	0	-1	-0.5	F	S	S
LPRW4S	Bo	C	1	D	0.166667	2.40383	F	N	59.1	0	0	0.666667	-0.333333	F	D	S
LPRW4S	Bo	C	2	D	0.166667	2.40383	F	N	58.12	0	0	0.666667	-0.333333	F	D	S
LPRW4S	Bo	C	3	D	0.166667	2.40383	F	N	62.18	0	0	0.666667	-0.333333	F	D	S
LPRW4S	Qt	C	1	S	0	10.36	F	N	61.695	0	0	-0.333333	0.333333	F	S	D
LPRW4S	Qt	C	2	S	0	10.36	F	N	60.427	0	0	-0.333333	0.333333	F	S	D
LPRW4S	Qt	C	3	S	0	10.36	F	N	60.995	0	0	-0.333333	0.333333	F	S	D
NC6U7Z	Mi	O	1	D	0.143	5.65	F	N	61.92	0	-1	0.333333	0.333333	S	D	D
NC6U7Z	Mi	O	2	D	0.143	5.65	F	N	49.68	1	-1	0.333333	0.333333	S	D	D
NC6U7Z	Mi	O	3	D	0.143	5.65	F	N	6.04	1	-1	0.333333	0.333333	S	D	D
NC6U7Z	Ja	D	1	S	0	12.01	M	N	61.88	0	1	-0.333333	0	D	S	S
NC6U7Z	Ja	D	2	S	0	12.01	M	N	61.76	0	1	-0.333333	0	D	S	S
NC6U7Z	Ja	D	3	S	0	12.01	M	N	36.08	1	1	-0.333333	0	D	S	S
OBOW1C	Ep	O	1	D	0.2	2.3436	M	N	64.498	1	0	0.333333	0	F	S	F
OBOW1C	Ep	O	2	D	0.2	2.34	M	N	13.714	1	0	0.333333	0	F	S	F
OBOW1C	Ep	O	3	D	0.2	2.34	M	N	65.933	0	0	0.333333	0	F	S	F
OBOW1C	Al	D	1	S	-0.2	2.45311	M	N	62.933	0	0	-0.333333	0	F	D	F
OBOW1C	Al	D	2	S	-0.2	2.45311	M	N	14.633	1	0	-0.333333	0	F	D	F
OBOW1C	Al	D	3	S	-0.2	2.45311	M	N	8.767	1	0	-0.333333	0	F	D	F
OLGHGL	Be	D	1	D	0.167	12.2	M	N	64.32	0	1	0	0	D	F	F
OLGHGL	Be	D	2	D	0.167	12.2	M	N	59.64	0	1	0	0	D	F	F
OLGHGL	Be	D	3	D	0.167	12.2	M	N	61.16	0	1	0	0	D	F	F
OLGHGL	Wi	O	1	S	-0.143	4.16	M	N	16.784	1	-1	0	0	S	F	F
OLGHGL	Wi	O	2	S	-0.143	4.16	M	N	39.906	1	-1	0	0	S	F	F
OLGHGL	Wi	O	3	S	-0.143	4.16	M	N	61.262	0	-1	0	0	S	F	F
P5M7Q2	Zi	O	1	D	0.5	8.56	F	N	61.7	0	1	0.25	0.666667	D	D	D
P5M7Q2	Zi	O	2	D	0.5	8.56	F	N	62.067	0	1	0.25	0.666667	D	D	D
P5M7Q2	Zi	O	3	D	0.5	8.56	F	N	10.233	1	1	0.25	0.666667	D	D	D
PG87JG	Fi	C	1	D	0.166	3.2	M	N	39.24	1	-1	1	0	S	D	F
PG87JG	Fi	C	2	D	0.166	3.2	M	N	73.04	0	-1	1	0	S	D	F
PG87JG	Fi	C	3	D	0.166	3.2	M	N	63.68	0	-1	1	0	S	D	F
PG87JG	Fo	C	1	S	0	5.43	M	N	12.84	1	1	-1	0	D	S	F
PG87JG	Fo	C	2	S	0	5.43	M	N	25.92	1	1	-1	0	D	S	F
PG87JG	Fo	C	3	S	0	5.43	M	N	8.2	1	1	-1	0	D	S	F
PKV7DL	Be	C	1	D	0.25	10.27	F	N	59.56	0	0	0.5	0	F	D	D
PKV7DL	Be	C	2	D	0.25	10.27	F	N	62.56	0	0	0.5	0	F	D	D
PKV7DL	Be	C	3	D	0.25	10.27	F	N	61.16	0	0	0.5	0	F	D	D
PKV7DL	Bo	O	1	S	-0.4	4.52355	M	N	61.76	0	0	-0.5	-0.333333	F	S	S
PKV7DL	Bo	O	2	S	-0.4	4.52355	M	N	61.2	0	0	-0.5	-0.333333	F	S	S
PKV7DL	Bo	O	3	S	-0.4	4.52355	M	N	64.6	0	0	-0.5	-0.333333	F	S	S
Q257MT	Ka	O	1	S	-0.571428	1.24	F	N	36.32	1	0	-0.75	-0.333333	F	S	S
Q257MT	Ka	O	2	S	-0.571428	1.24	F	N	11.6	1	0	-0.75	-0.333333	F	S	S
Q257MT	Ka	O	3	S	-0.571428	1.24	F	N	7.44	1	0	-0.75	-0.333333	F	S	S
RXD8RD	Pe	D	1	D	-0.5	5.23049	F	N	56.49	0	-1	-0.5	-0.333333	F	D	S
RXD8RD	Pe	D	2	D	-0.5	5.23049	F	N	58.225	0	-1	-0.5	-0.333333	F	D	S
RXD8RD	Pe	D	3	D	-0.5	5.23049	F	N	66.6	0	-1	-0.5	-0.333333	F	D	S
RXD8RD	To	C	1	S	-0.625	4.39799	M	N	45.52	0	-1	-1	0	F	S	D
RXD8RD	To	C	2	S	-0.625	4.39799	M	N	58.96	0	-1	-1	0	F	S	D
RXD8RD	To	C	3	S	-0.625	4.39799	M	N	59.96	0	-1	-1	0	F	S	D
RXLCAM	Ha	D	1	D	0.285714	7.61123	M	N	19.68	1	1	0	0.333333	D	D	D
RXLCAM	Ha	D	2	D	0.285714	7.61123	M	N	9.76	1	1	0	0.333333	D	D	D
RXLCAM	Ha	D	3	D	0.285714	7.61123	M	N	12.96	1	1	0	0.333333	D	D	D
RXLCAM	Ba	O	1	S	-0.8	2.35	F	N	35.72	1	-1	-1	-0.666667	S	S	S
RXLCAM	Ba	O	2	S	-0.8	2.35	F	N	15.32	1	-1	-1	-0.666667	S	S	S
RXLCAM	Ba	O	3	S	-0.8	2.35	F	N	3.84	1	-1	-1	-0.666667	S	S	S
T43Y65	Fi	O	1	D	0.428571	3.45	M	N	60.68	0	0	0.5	0.333333	F	D	D
T43Y65	Fi	O	2	D	0.428571	3.45	M	N	25.36	1	0	0.5	0.333333	F	D	D
T43Y65	Fi	O	3	D	0.428571	3.45	M	N	27.76	1	0	0.5	0.333333	F	D	D
UF88VD	El	D	1	D	0.6	5.47	F	I	60.88	0	1	1	0.333333	D	D	D
UF88VD	El	D	2	D	0.6	5.47	F	I	12.28	1	1	1	0.333333	D	D	D
UF88VD	El	D	3	D	0.6	5.47	F	I	5.84	1	1	1	0.333333	D	D	D
V2Q6XB	Sa	C	1	D	0.666	2.67	M	I	60.661	0	1	1	0	D	D	D
V2Q6XB	Sa	C	2	D	0.666	2.67	M	I	47.448	1	1	1	0	D	D	D
V2Q6XB	Sa	C	3	D	0.666	2.67	M	I	60.561	0	1	1	0	D	D	D
WCFXUP1	Cs	C	1	S	-0.857	11.1595	F	I	61.028	0	-1	-1	-0.5	S	S	S
WCFXUP1	Cs	C	2	S	-0.857	11.1595	F	I	59.793	0	-1	-1	-0.5	S	S	S
WCFXUP1	Cs	C	3	S	-0.857	11.1595	F	I	60.127	0	-1	-1	-0.5	S	S	S
X3TJZS	To	D	1	D	0.714286	3.22519	M	N	62.28	0	0	0.5	1	F	D	D
X3TJZS	To	D	2	D	0.714286	3.22519	M	N	48.4	1	0	0.5	1	F	D	D
X3TJZS	To	D	3	D	0.714286	3.22519	M	N	54.28	0	0	0.5	1	F	D	D
X3TJZS	Pi	O	1	S	-0.6	4.18	M	I	61.8	0	0	-0.333333	-1	F	S	S
X3TJZS	Pi	O	2	S	-0.6	4.18	M	I	62.84	0	0	-0.333333	-1	F	S	S
X3TJZS	Pi	O	3	S	-0.6	4.18	M	I	61.8	0	0	-0.333333	-1	F	S	S
X5HW9Q	Be	C	1	D	0	1.74521	M	N	13	1	1	0.25	-0.666667	D	D	S
X5HW9Q	Be	C	2	D	0	1.74521	M	N	43.24	1	1	0.25	-0.666667	D	D	S
X5HW9Q	Be	C	3	D	0	1.74521	M	N	47.4	1	1	0.25	-0.666667	D	D	S
X5HW9Q	Gu	O	1	S	-0.125	1.21	M	I	60.48	0	-1	-0.25	0.333333	S	S	D
X5HW9Q	Gu	O	2	S	-0.125	1.21	M	I	61.72	0	-1	-0.25	0.333333	S	S	D
X5HW9Q	Gu	O	3	S	-0.125	1.21	M	I	59.04	0	-1	-0.25	0.333333	S	S	D
X8B432	Te	D	1	D	0.286	9.87481	M	N	59.52	0	1	0.75	-1	D	D	S
X8B432	Te	D	2	D	0.286	9.87481	M	N	65.88	0	1	0.75	-1	D	D	S
X8B432	Te	D	3	D	0.286	9.87481	M	N	60.64	0	1	0.75	-1	D	D	S
X8B432	To	O	1	S	-0.125	4.7759	F	N	56.68	0	0	-0.75	0.666667	S	S	D
X8B432	To	O	2	S	-0.125	4.7759	F	N	10.2	1	0	-0.75	0.666667	S	S	D
X8B432	To	O	3	S	-0.125	4.7759	F	N	11.68	1	0	-0.75	0.666667	S	S	D
YMP3XH	Ar	O	1	D	0.625	10.34	M	N	17.651	1	1	0.25	1	D	D	D
YMP3XH	Ar	O	2	D	0.625	10.34	M	N	11.411	1	1	0.25	1	D	D	D
YMP3XH	Ar	O	3	D	0.625	10.34	M	N	3.938	1	1	0.25	1	D	D	D
YMP3XH	Am	D	1	S	-0.625	5.7	F	N	53.161	1	-1	-0.75	-0.333333	S	S	S
YMP3XH	Am	D	2	S	-0.625	5.7	F	N	13.532	1	-1	-0.75	-0.333333	S	S	S
YMP3XH	Am	D	3	S	-0.625	5.7	F	N	8.799	1	-1	-0.75	-0.333333	S	S	S
ZBV41L	Ro	O	1	S	-0.833	4.50438	M	N	65.88	0	0	-0.666667	-1	F	S	S
ZBV41L	Ro	O	2	S	-0.833	4.50438	M	N	46.16	1	0	-0.666667	-1	F	S	S
ZBV41L	Ro	O	3	S	-0.833	4.50438	M	N	20.4	1	0	-0.666667	-1	F	S	S

## Sheet: DemoData
ID	Dog	Age	Breed	Sex	Repro	TestDate	RankScore	ScoreForm	ScoreAgo	ScoreLeader	notes
117KSQ	Sz	5.50707	mudi	F	N	2022-11-25	0.125	1	-0.25	0.333333
117KSQ	An	5.22775	mudi	F	N	2022-11-03	-0.125	-1	0	0
1XCB3R	Ba	6.0747	mongrel	F	N	2022-11-29	0.857143	1	0.75	1
1XCB3R	Ra	6.62221	mongrel	F	N	2022-11-15	0	-1	-0.5	1
2ARUS8	Re	2.28558	mopsz	M	N	2022-11-07	0.25	-1	0.75	0
2ARUS8	Mu	3.05544	mongrel	F	N	2022-11-25	-0.25	1	-0.75	0
2FB79D	Ku	3.54874	mongrel	M	N	2022-03-08	-0.285714		-0.75	0.333333
2FB79D	Zs	2.33265	sinka	F	I	2022-03-15	-0.714286		-1	-0.333333
2IUZFM	Te	5.91237	mongrel	M	N	2022-11-30	0.666667	1	1	0.333333
2IUZFM	Li	2.09672	border collie	F	N	2022-11-20	-0.2	-1	-1	0.333333
35F68S	Ch	4.62486	briard	M	I	2022-12-11	0.8		0.5	1	Excluded from analysis
35F68S	Sa	3.18412	briard	M	I	2022-11-20	-0.8		-0.5	-1
4GONPA	Te	4.01972	gonczy polski	F	N	2022-03-13	0.5	1		0.333333
4GONPA	Le	11.091	labrador retriever	F	N	2022-04-03	-1	-1	-1	-1
5F97X2	Je	8.05263	irish setter	F	I	2023-03-15	0.285714	1	0.333333	0
5F97X2	Pi	1.91233	irish setter	F	I	2023-04-19	0.166667	-1	0.333333	0.5	Excluded from coding
5F97X2	Cs	11.2066	dachshund	M	N	2023-03-15	0	1	-0.666667	0.333333
5F97X2	Mi	4.0115	dachshund	F	I	2023-04-19	-0.428571	-1	0.333333	-1	Excluded from coding
60HATU	Me	4.76221	labrador retriever	F	N	2022-03-08	0	1	-0.5	0.333333
60HATU	Br	1.94343	mopsz	M	I	2022-03-22	-0.25	-1	0	-0.333333
6LXTDV	No	1.8531	yorkshire terrier	M	N	2022-10-25	1		1	1
7F86DD	Bo	1.15342	malinois	F	N	2022-11-01	0.428571	1	0	0.666667
7F86DD	Co	9.28806	malinois	F	N	2022-10-26	-0.5	-1	0	-0.666667	Excluded from analysis
8VJFVI	Ma	1.25753	border terrier	F	I	2023-03-08	-0.25	-1	-0.25	0
9K7Q17	Za	2.74606	whippet	F	N	2023-03-29	0.125	-1	-0.25	1
9K7Q17	Ak	1.31507	whippet	M	I	2023-03-17	-0.125	1	0.25	-1
AW1WPJ	Bo	12.4721	mongrel	F	N	2022-03-29	0.625	1	1	0
AW1WPJ	Mi	10.9021	mongrel	F	N	2022-03-08	0.333333		0	0.5
BPRNRN	Wo	13.4305	yorkshire terrier	M	I	2022-11-02	-0.25	1	-0.5	-0.333333
CM45KB	Vo	4.30723	whippet	M	I	2022-11-15	0.5	1		0.333333
CM45KB	El	6.31834	whippet	F	N	2022-10-28	0.333333		1	-0.333333
D18MPR	Bog	10.976	mongrel	F	N	2022-03-06	0.333333	-1	0.666667	0.5
D18MPR	Bor	6.57632	mongrel	M	N	2022-03-13	0	1	-0.333333	0
E7CYW	Ta	2.68036	shipperke	M	I	2022-03-01	0.5	-1	0.5	1
E7CYW	Eb	12.4311	shipperke	F	I	2022-03-22	-0.75	1	-1	-1
EDUNDS	En	7.05818	border collie	F	N	2022-03-29	0.75	1		0.666667
EDUNDS	Na	3.92114	border collie	F	I	2022-03-15	-0.6	-1	0	-0.666667
F7S38D	Po	5.86117	mongrel	F	N	2022-07-13	0.8	1	0.5	1
F7S38D	Gi	1.83942	mongrel	F	N	2022-07-19	-0.5	-1	0	-1
FWVUDJ	Ku	10.6085	mudi	F	N	2022-11-25	0.125	1	0.5	-0.666667
FWVUDJ	La	5.88225	mongrel	F	N	2022-11-30	-0.285714	-1	-0.5	0.5
GBWMKD	Wi	6.70982	whippet	M	I	2022-11-20	0.833333	1	0.666667	1
GBWMKD	So	2.77555	hungarian greyhound	M	I	2022-11-06	-1	-1	-1	-1
GKX6V4	Sz	7.01437	mongrel	F	N	2023-04-07	0.666667	1	1	0.333333
GKX6V4	Ci	12.5126	mongrel	F	N	2023-07-07	-0.333333	-1	-1	0.333333
GLBU8B	Ma	2.37865	yorkshire terrier	M	N	2022-11-04	0.5	1	0.333333	0.5
GLBU8B	Sz	2.46077	yorkshire terrier	M	N	2022-12-04	0	-1	0.5	-0.333333
H44UUL	Ar	3.16222	border collie	F	N	2022-03-01	0.166667	1	0	0	Excluded from analysis
H44UUL	Mi	7.01985	mongrel	F	N	2022-03-08	-0.25	-1	0	0
INS9SZ	Le	10.924	golden retriever	M	N	2022-10-25	0.25	1	0	0
INS9SZ	Nu	5.27704	labrador retriever	F	N	2022-11-25	-0.333333	-1		0
JU8ILG	Pr	5.33455	mongrel	M	N	2022-10-31	0	1	0.25	-0.666667
JU8ILG	Em	2.54562	mongrel	F	N	2022-11-15	-0.125	-1	-0.25	0.333333
K87F86	Mu	5.45327	cane corso	M	N	2022-03-15	0.125	1	-0.25	0.333333
K87F86	Jo	2.29432	mongrel	M	N	2022-03-01	-0.125	-1	0.25	-0.333333
KNDDT4	Fr	5.98162	shar pei	F	N	2022-11-14	0.714286	1	0.333333	1
KNDDT4	Ki	8.56191	shar pei	F	N	2022-11-25	-0.666667	-1	-1	-0.333333
LMLDLP	Ja	5.60566	jack russel terrier	F	N	2022-11-22	-0.75		-1	-0.5
LPRW4S	Bo	2.40383	mongrel	F	N	2023-03-29	0.166667		0.666667	-0.333333
LPRW4S	Qt	10.36	mongrel	F	N	2023-03-21	0		-0.333333	0.333333
NC6U7Z	Mi	5.64763	border collie	F	N	2022-04-10	0.142857	-1	0.333333	0.333333
NC6U7Z	Ja	11.9705	border collie	M	N	2022-04-17	0	1	-0.333333	0
OBOW1C	Ep	2.3436	mongrel	M	N	2022-03-06	0.2		0.333333	0
OBOW1C	Al	2.45311	mongrel	M	N	2022-03-15	-0.2		-0.333333	0
OLGHGL	Be	12.1813	mongrel	M	N	2022-03-08	0.166667	1	0	0
OLGHGL	Wi	4.1621	chihuahua	M	N	2022-03-01	-0.142857	-1	0	0
P5M7Q2	Zi	8.56243	dobermann	F	N	2023-05-26	0.5	1	0.25	0.666667
PG87JG	Fi	3.17864	foxterrier	M	N	2022-12-07	0.166667	-1	1	0
PG87JG	Fo	5.4304	mongrel	M	N	2022-11-22	0	1	-1	0
PKV7DL	Be	10.2307	mongrel	F	N	2022-11-14	0.25		0.5	0
PKV7DL	Bo	4.52355	mongrel	M	N	2022-11-08	-0.4		-0.5	-0.333333
Q257MT	Ka	1.24384	dutch shepherd	F	N	2022-11-01	-0.571429		-0.75	-0.333333
RXD8RD	Pe	5.23049	puli	F	N	2023-03-31	-0.5	-1	-0.5	-0.333333
RXD8RD	To	4.39799	amerikai pitbull terrier	M	N	2023-03-14	-0.625	-1	-1	0
RXLCAM	Ha	7.61123	mongrel	M	N	2022-11-29	0.285714	1	0	0.333333
RXLCAM	Ba	2.35128	border collie	F	N	2022-11-27	-0.8	-1	-1	-0.666667
T43Y65	Fi	3.4529	beagle	M	N	2023-03-15	0.428571		0.5	0.333333
T43Y65	Lu	2.71595	beagle	F	N	2023-03-20	-0.666667		-1	-0.333333	Excluded from coding
UF88VD	El	5.41397	malinois	F	I	2022-11-07	0.6	1	1	0.333333
UF88VD	Mi	3.46338	mudi	F	I	2022-10-24	-0.714286	-1	-1	-0.333333	Excluded from coding
V2Q6XB	Sa	2.67153	mongrel	M	I	2022-11-02	0.666667	1	1	0
WCFXUP1	Re	3.04723	mudi	F	N	2022-02-22	0.714286	0	0.75	1	Excluded from coding
WCFXUP1	Cs	11.1595	mudi	F	I	2022-03-01	-0.857143	-1	-1	-0.5
WCFXUP2	Jo	13.1849	mudi	F	I	2022-02-22	0.333333	1	0.5	-1	Excluded from coding
WCFXUP2	Cs	13.8666	mudi	F	I	2022-03-01	0.2		0	1	Excluded from coding
X3TJZS	To	3.22519	mongrel	M	N	2022-04-24	0.714286		0.5	1
X3TJZS	Pi	4.17579	mongrel	M	I	2022-04-12	-0.6		-0.333333	-1
X5HW9Q	Be	1.74521	mongrel	M	N	2022-10-31	0	1	0.25	-0.666667
X5HW9Q	Gu	1.21096	mongrel	M	I	2022-10-17	-0.125	-1	-0.25	0.333333
X8B432	Te	9.87481	mongrel	M	N	2022-04-17	0.285714	1	0.75	-1
X8B432	To	4.7759	mongrel	F	N	2022-04-10	-0.125	0	-0.75	0.666667
YMP3XH	Ar	10.3409	mongrel	M	N	2022-03-01	0.625	1	0.25	1
YMP3XH	Am	5.68322	mongrel	F	N	2022-03-08	-0.625	-1	-0.75	-0.333333
ZBV41L	As	4.50438	mongrel	M	N	2022-11-01	0		0.5	-0.333333	Excluded from coding
ZBV41L	Ro	10.8494	mongrel	M	N	2022-11-07	-0.833333		-0.666667	-1

## Sheet: Variables
Variable	Definition
latency	Latency to obtain the reward: from the dog's first move (away from the owner) to its nose reaching the bowl
suc	The dog reached the reward within the 60s
Demo	Experimental group; O: Owner demonstration, D: Dog demonstration, C: Control group (no demonstration)
Trial	Trial number (1 - first trial; 2 - second trial; 3 - third trial)
RankScore	Score based on DRA-Q questionnaire, an average of the 8 questions (Vékony & Pongrácz, 2024)
Rank	The dog's relative rank to the other dog tested from the same household based on the Rank Score; D: dominant, S: subordinate; F: flexible rank (the two dogs have the exact same Rank Score)
ScoreForm	Formal subscore based on DRA-Q questionnaire (Vékony & Pongrácz, 2024)
ScoreAgo	Agonistic subscore based on DRA-Q questionnaire (Vékony & Pongrácz, 2024)
ScoreLeader	Leadership subscore based on DRA-Q questionnaire (Vékony & Pongrácz, 2024)
RankForm	Formal subrank based on DRA-Q questionnaire (Vékony & Pongrácz, 2024)
RankAgo	Agonistic subrank based on DRA-Q questionnaire (Vékony & Pongrácz, 2024)
RankLeader	Leadership subrank based on DRA-Q questionnaire (Vékony & Pongrácz, 2024)
Sex	Sex of the dog; F: female, M: male
Repro	Reproductive status of the dog; N: neutered, I: intact
Age	Age of the dog (in years)
ID	Unique, anonymized ID of the household the dog is from
